# Supplementary material for: Resistance Analysis of a 3-Day Monotherapy Study with Glecaprevir or Pibrentasvir in Patients with Chronic Hepatitis C Virus Genotype 1 Infection
Source: Viruses. 2018 Aug 28;10(9):462. doi: 10.3390/v10090462 (PMC6163913; doi:10.3390/v10090462)
Supplement: Supplementary file 1 [file viruses-10-00462-s001.zip]

Archive with 1 entries (1 files):
- viruses-337385-SI.docx
